# Supplementary material for: A generic method for PLC control system design based on Digital Twin
Source: PLoS One. 2025 Jul 3;20(7):e0327592. doi: 10.1371/journal.pone.0327592 (PMC12225803; doi:10.1371/journal.pone.0327592)
Supplement: S1 File — (ZIP) [file pone.0327592.s001.zip]

Archive with 61 entries (45 files):
- Original program/
- Original program/elevator20231127/
- Original program/elevator20231127/AdditionalFiles/
- Original program/elevator20231127/AdditionalFiles/PLCM/
- Original program/elevator20231127/AdditionalFiles/PLCM/plcmArchive.pma15_0
- Original program/elevator20231127/elevator20231127.ap18
- Original program/elevator20231127/IM/
- Original program/elevator20231127/IM/HMI/
- Original program/elevator20231127/IM/HMI/DeviceFolders.dat
- Original program/elevator20231127/IM/SearchIndex/
- Original program/elevator20231127/IM/SearchIndex/segments.gen
- Original program/elevator20231127/IM/SearchIndex/segments_7s
- Original program/elevator20231127/IM/SearchIndex/_ep.fdt
- Original program/elevator20231127/IM/SearchIndex/_ep.fdx
- Original program/elevator20231127/IM/SearchIndex/_ep.fnm
- Original program/elevator20231127/IM/SearchIndex/_ep.frq
- Original program/elevator20231127/IM/SearchIndex/_ep.prx
- Original program/elevator20231127/IM/SearchIndex/_ep.tii
- Original program/elevator20231127/IM/SearchIndex/_ep.tis
- Original program/elevator20231127/IM/SearchIndex/_ep.tvd
- Original program/elevator20231127/IM/SearchIndex/_ep.tvf
- Original program/elevator20231127/IM/SearchIndex/_ep.tvx
- Original program/elevator20231127/IM/SearchIndex/_ep_1.del
- Original program/elevator20231127/IM/SearchIndex/_eq.cfs
- Original program/elevator20231127/IM/SearchIndex/_eq_1.del
- Original program/elevator20231127/IM/SearchIndex/_er.cfs
- Original program/elevator20231127/IM/SearchIndex/_er_1.del
- Original program/elevator20231127/IM/SearchIndex/_es.cfs
- Original program/elevator20231127/IM/SearchIndex/_es_1.del
- Original program/elevator20231127/IM/SearchIndex/_et.cfs
- Original program/elevator20231127/IM/SearchIndex/_et_1.del
- Original program/elevator20231127/IM/SearchIndex/_eu.cfs
- Original program/elevator20231127/IM/SPL/
- Original program/elevator20231127/IM/SPL/options
- Original program/elevator20231127/Logs/
- Original program/elevator20231127/Logs/ConversionLogFile.xsl
- Original program/elevator20231127/Logs/ConversionLog_15.1.0.0_to_18.0.1.0.xml
- Original program/elevator20231127/Logs/ICO_PE_InfoActionRequest.png
- Original program/elevator20231127/Logs/ICO_PE_InfoDecision.png
- Original program/elevator20231127/Logs/ICO_PE_InfoDecisionCritical.png
- Original program/elevator20231127/Logs/ICO_PE_InfoError.png
- Original program/elevator20231127/Logs/ICO_PE_InfoErrorCritical.png
- Original program/elevator20231127/Logs/ICO_PE_InfoInformation.png
- Original program/elevator20231127/Logs/ICO_PE_InfoInputRequired.png
- Original program/elevator20231127/Logs/ICO_PE_InfoSuccess.png
- Original program/elevator20231127/Logs/ICO_PE_InfoWarning.png
- Original program/elevator20231127/System/
- Original program/elevator20231127/System/PEData/
- Original program/elevator20231127/System/PEData.idx
- Original program/elevator20231127/System/PEData.plf
- Original program/elevator20231127/TMP/
- Original program/elevator20231127/UserFiles/
- Original program/elevator20231127/Vci/
- Original program/elevator20231127/Vci/Vci.db
- Original program/elevator20231127/XRef/
- Original program/elevator20231127/XRef/XRef.db
- Dataset/
- Dataset/First.xls
- Dataset/Fourth.xls
- Dataset/Second.xls
- Dataset/Third.xls
