# Supplementary material for: A generic method for PLC control system design based on Digital Twin
Source: PLoS One. 2025 Jul 3;20(7):e0327592. doi: 10.1371/journal.pone.0327592 (PMC12225803; doi:10.1371/journal.pone.0327592)
Supplement: S1 File — (ZIP) [file pone.0327592.s001.zip › Original program/elevator20231127/elevator20231127.ap18]

<?xml version="1.0" encoding="utf-8"?>
<Data Type="Project" Name="elevator20231127" NameOfName="Siemens.Automation.ObjectFrame.ICoreAttributes.Name" BrowsableType="Siemens.Automation.DomainModel.ProjectData" ProjectCompatibilityVersion="18.0.1.0" xmlns="http://www.siemens.com/2007/07/Automation/CommonServices/DataInfoValueData">
  <Icon Key="Siemens.Automation.DomainServices.Siemens.Automation.DomainModel.ProjectData.$this.Icon">AAABAAIAICAAAAEAIACoEAAAJgAAABAQAAABACAAaAQAAM4QAAAoAAAAIAAAAEAAAAABACAAAAAAAAAAAAAAAAAAAAAAAAAAAAAAAAAAAAAAAAAAAAAAAAAAAAAAAAAAAACRfXNZkX1zWZF9c1mRfXNZkX1zWZF9c1mRfXNZkX1zWZF9c1mRfXNZkX1zWZF9c1mRfXNZkX1zWZF9c1mRfXNZkX1zWZF9c1mRfXNZkX1zWZF9c1mRfXNZkX1zWQAAAAAAAAAAAAAAAAAAAAAAAAAAAAAAAAAAAAAAAAAA3Gla/9xpWv/caVr/3Gla/9xpWv/caVr/3Gla/9xpWv/caVr/3Gla/9xpWv/caVr/3Gla/9xpWv/caVr/3Gla/9xpWv/caVr/3Gla/9xpWv/caVr/3Gla/6CMgv+RfXNZAAAAAAAAAAAAAAAAAAAAAAAAAAAAAAAAAAAAAAAAAADcaVr/3Gla/9xpWv/caVr/3Gla/9xpWv/caVr/3Gla/9xpWv/caVr/3Gla/9xpWv/caVr/3Gla/9xpWv/caVr/3Gla/9xpWv/caVr/3Gla/9xpWv/caVr/oIyC/5F9c1kAAAAAAAAAAAAAAAAAAAAAAAAAAAAAAAAAAAAAAAAAAO/LxP//+/v///r5///59///+Pb///b0//718v/+8/D//vHu//7w7P/+7un//uzn//7r5f/+6eL//ujg//7m3v/+5Nz//ePa//3h2P/94Nf//d/V//3e0/+gjIL/kX1zWQAAAAAAAAAAAAAAAAAAAAAAAAAAAAAAAAAAAAAAAAAA78vD///8/P//+/v///r5///5+P//+Pb///b0///18v/+8/D//vLu//7w7P/+7+r//u3n//7r5f/+6eP//ujh//7m3//+5d3//ePa//3i2f/94Nf//d/V/6CMgv+RfXNZAAAAAAAAAAAAAAAAAAAAAAAAAAAAAAAAAAAAAAAAAADvycL///39///8/P///Pv///v6///5+P//+Pb///f1///18//+9PH//vLv//7x7P/+7+r//u3o//7s5v/+6uP//ujh//7m3//+5d3//ePb//3i2f/94df/oIyC/5F9c1kAAAAAAAAAAAAAAAAAAAAAAAAAAAAAAAAAAAAAAAAAAO/Jwf///f3///39///9/P///Pv///v6///6+f//+Pf///f1///28//+9PH//vPv//7x7f/+7+v//u3o//7s5v/+6uT//uji//7n3//+5d3//eTb//3i2f+gjIL/kX1zWQAAAAAAAAAAAAAAAAAAAAAAAAAAAAAAAAAAAAAAAAAA78jA///9/f///f3///39///9/f///Pv///v6///6+f//+ff///f1///29P/+9PH//vPv//7x7f/+8Ov//u7p//7s5//+6uT//uni//7n4P/+5t7//eTc/6CMgv+RfXNZAAAAAAAAAAAAAAAAAAAAAAAAAAAAAAAAAAAAAAAAAADux7////39///9/f///f3///39///9/f///Pz///v7///6+f//+ff///j2///29P/+9fL//vPw//7x7v/+8Oz//u7p//7s5//+6+X//uni//7o4P/+5t7/oIyC/5F9c1kAAAAAAAAAAAAAAAAAAAAAAAAAAAAAAAAAAAAAAAAAAO/Fvf///Pz///39///9/f///f3///39///9/f///Pz///v7///6+f//+fj///j2///29P//9fL//vPw//7y7v/+8Oz//u/q//7t5//+6+X//unj//7o4f+gjIL/kX1zWQAAAAAAAAAAAAAAAAAAAAAAAAAAAAAAAAAAAAAAAAAA7sS8///7+////Pz///39///9/f///f3///39///9/f///Pz///z7///7+v//+fj///j2///39f//9fP//vTx//7y7//+8ez//u/q//7t6P/+7Ob//urj/6CMgv+RfXNZAAAAAAAAAAAAAAAAAAAAAAAAAAAAAAAAAAAAAAAAAADvwrr///r5///7+v///Pz///39///9/f///f3///39///9/f///fz///z7///7+v//+vn///j3///39f//9vP//vTx//7z7//+8e3//u/r//7t6P/+7Ob/oIyC/5F9c1kAAAAAAAAAAAAAAAAAAAAAAAAAAAAAAAAAAAAAAAAAAO7Buf//+ff///r5///7+v///Pv///z8///9/f///f3///39///9/f///f3///z7///7+v//+vn///n3///39f//9vT//vTx//7z7//+8e3//vDr//7u6f+gjIL/kX1zWQAAAAAAAAAAAAAAAAAAAAAAAAAAAAAAAAAAAAAAAAAA7sC3///39f//+Pf///r4///7+v//+/v///z8///9/f///f3///39///9/f///f3///z8///7+///+vn///n3///49v//9vT//vXy//7z8P/+8e7//vDs/6CMgv+RfXNZAAAAAAAAAAAAAAAAAAAAAAAAAAAAAAAAAAAAAAAAAADvvrX///Xz///39f//+Pb///n4///6+f//+/v///z8///9/f///f3///39///9/f///f3///z8///7+///+vn///n4///49v//9vT///Xy//7z8P/+8u7/oIyC/5F9c1kAAAAAAAAAAAAAAAAAAAAAAAAAAAAAAAAAAAAAAAAAAO69s//+9PD///Xy///29P//+Pb///n3///6+f//+/r///z7///8/P///f3///39///9/f///f3///z8///8+///+/r///n4///49v//9/X///Xz//708f+gjIL/kX1zWQAAAAAAAAAAAAAAAAAAAAAAAAAAAAAAAAAAAAAAAAAA7rux//7y7v/+8/D//vXy///29P//9/X///j3///6+P//+/r///v7///8/P///f3///39///9/f///f3///38///8+///+/r///r5///49///9/X///bz/6CMgv+RfXNZAAAAAAAAAAAAAAAAAAAAAAAAAAAAAAAAAAAAAAAAAADuurD//vDr//7x7f/+8+///vTx///18///9/X///j2///5+P//+vn///v7///8/P///f3///39///9/f///f3///39///8+///+/r///r5///59///9/X/oIyC/5F9c1kAAAAAAAAAAAAAAAAAAAAAAAAAAAAAAAAAAAAAAAAAAO24rv/+7un//u/r//7x7f/+8u///vTx///18v//9vT///j2///59///+vn///v6///8+////fz///39///9/f///f3///39///8/P//+/v///r5///59/+gjIL/kX1zWQAAAAAAAAAAAAAAAAAAAAAAAAAAAAAAAAAAAAAAAAAA7bes//7s5v/+7ej//u/q//7w7P/+8u7//vPw//718v//9vT///f1///59///+vn///v6///8+////Pz///39///9/f///f3///39///8/P//+/v///r5/6CMgv+RfXNZAAAAAAAAAAAAAAAAAAAAAAAAAAAAAAAAAAAAAAAAAADutav//urj//7r5v/+7ef//u7q//7w7P/+8e7//vPw//708f//9vP///f1///49///+fj///r6///7+////Pz///39///9/f///f3///39///8/P///Pv/oIyC/5F9c1kAAAAAAAAAAAAAAAAAAAAAAAAAAAAAAAAAAAAAAAAAAO6zqP/+6OH//unj//7r5f/+7Of//u7p//7w6//+8e3//vLv//708f//9fP///f0///49v//+fj///r5///7+v///Pz///39///9/f///f3///39///9/P+gjIL/kX1zWQAAAAAAAAAAAAAAAAAAAAAAAAAAAAAAAAAAAAAAAAAA7bKn//7m3v/+5+D//uni//7q5P/+7Ob//u3o//7v6v/+8ez//vLu//7z8P//9fL///b0///39v/caVr/3Gla/9xpWv/caVr/3Gla/9xpWv/caVr/3Gla/6CMgv8AAAAAAAAAAAAAAAAAAAAAAAAAAAAAAAAAAAAAAAAAAAAAAADusaX//eTc//7m3v/+5+D//uji//7q5P/+7Ob//u3o//7v6v/+8Oz//vLu//7z8P/+9PL///bz////////////////////////////////////////////AAAAAAAAAAAAAAAAAAAAAAAAAAAAAAAAAAAAAAAAAAAAAAAAAAAAAO2wpP/94tr//eTb//7l3f/+59///ujh//7p4//+6+X//u3n//7u6f/+8Ov//vHt//7z7//+9PH//////////////////////////////////////wAAAAAAAAAAAAAAAAAAAAAAAAAAAAAAAAAAAAAAAAAAAAAAAAAAAAAAAAAA7a+i//3h1//94tn//ePb//7l3f/+5t7//ujg//7p4v/+6+T//uzn//7u6P/+7+v//vHt//7y7/////////////////////////////////8AAAAAAAAAAAAAAAAAAAAAAAAAAAAAAAAAAAAAAAAAAAAAAAAAAAAAAAAAAAAAAADtrqH//d/V//3g1//94tn//ePa//7k3P/+5t7//ufg//7p4v/+6uT//uzm//7t6P/+7+r//vDs////////////////////////////AAAAAAAAAAAAAAAAAAAAAAAAAAAAAAAAAAAAAAAAAAAAAAAAAAAAAAAAAAAAAAAAAAAAAO2soP/93tT//d/V//3g1//94dj//ePa//3k3P/+5d3//uff//7o4f/+6uP//uvl//7t5//+7un//////////////////////wAAAAAAAAAAAAAAAAAAAAAAAAAAAAAAAAAAAAAAAAAAAAAAAAAAAAAAAAAAAAAAAAAAAAAAAAAA7auf//3d0v/93tP//d/V//3g1v/94dj//eLZ//3k2//+5d3//ubf//7o4f/+6eP//uvl//7s5/////////////////8AAAAAAAAAAAAAAAAAAAAAAAAAAAAAAAAAAAAAAAAAAAAAAAAAAAAAAAAAAAAAAAAAAAAAAAAAAAAAAADtq53//dzR//3d0v/93tP//d7U//3f1v/94df//eLZ//3j2v/+5Nz//ube//7n4P/+6eL//urk////////////AAAAAAAAAAAAAAAAAAAAAAAAAAAAAAAAAAAAAAAAAAAAAAAAAAAAAAAAAAAAAAAAAAAAAAAAAAAAAAAAAAAAAO2qnf/tqp3/7aqe/+2sn//uraD/7a6h/+6vo//usKX/7bGn/+20qP/ttar/7bas/+63rv/tubD//////wAAAAAAAAAAAAAAAAAAAAAAAAAAAAAAAAAAAAAAAAAAAAAAAAAAAAAAAAAAAAAAAAAAAAAAAAAAAAAAAAAAAAAAAAAAAAAAAAAAAAAAAAAAAAAAAAAAAAAAAAAAAAAAAAAAAAAAAAAAAAAAAAAAAAAAAAAAAAAAAAAAAAAAAAAAAAAAAAAAAAAAAAAAAAAAAAAAAAAAAAAAAAAAAAAAAAAAAAAAAAAAAAAAAAAAAAAAAAAAAPgAAA/wAAAP8AAAD/AAAA/wAAAP8AAAD/AAAA/wAAAP8AAAD/AAAA/wAAAP8AAAD/AAAA/wAAAP8AAAD/AAAA/wAAAP8AAAD/AAAA/wAAAP8AAAD/AAAA/wAAAf8AAAP/AAAH/wAAD/8AAB//AAA//wAAf/8AAP//AAH///////KAAAABAAAAAgAAAAAQAgAAAAAAAAAAAAAAAAAAAAAAAAAAAAAAAAAAAAAAAAAAAAAAAAAJF9c1mRfXNZkX1zWZF9c1mRfXNZkX1zWZF9c1mRfXNZkX1zWZF9c1mRfXNZkX1zWQAAAAAAAAAAAAAAANxpWv/caVr/3Gla/9xpWv/caVr/3Gla/9xpWv/caVr/3Gla/9xpWv/caVr/3Gla/5F9c1kAAAAAAAAAAAAAAADvy8T////9///59v/+8e///uzn//3m3v/939j//d3S//zbz//92M3//djM/6CMgv+RfXNZAAAAAAAAAAAAAAAA78e//////v///v3///f1///y7P/+6+P//ebd//3f1//+3dL//dvQ//3Zzf+gjIL/kX1zWQAAAAAAAAAAAAAAAO7Du///+/r////+///8+///9vP//+/s//7q5v/95d7//t7X//3d0v/92tD/oIyC/5F9c1kAAAAAAAAAAAAAAADuv7b///j2///9/P////7///v5//708P//7+z//+rl///k3//939f//N3S/6CMgv+RfXNZAAAAAAAAAAAAAAAA77qx///08f//+Pf///38///9/f//+ff///Tw//7t6f/+6OP//uXd//3f1/+gjIL/kX1zWQAAAAAAAAAAAAAAAO64rf/+8Oz//vXw///5+P///v3///39///49v//8u///u3p//3o4f//49z/oIyC/5F9c1kAAAAAAAAAAAAAAADvuK3//uzm//7w7P//9PH///r4///+/f///Pr///b0//7w7f/+6+b//+Xf/6CMgv+RfXNZAAAAAAAAAAAAAAAA7bWp///o4P//7OX//vDt///18v//+vj///39///7+P//9PD///Ds///q5P+gjIL/kX1zWQAAAAAAAAAAAAAAAO+0pv/95N3//ujg//7u5v/+7+z///Ty///6+f///fv///j3///y7//+7+r/oIyC/5F9c1kAAAAAAAAAAAAAAADusqX//eDX//7l2///6OD//+zn///w6v//9vL/3Gla/9xpWv/caVr/3Gla/9xpWv8AAAAAAAAAAAAAAAAAAAAA7bCi//7e1f/+4dj//uXb//7o4P/+6+f///Ds//////////////////////8AAAAAAAAAAAAAAAAAAAAAAAAAAO2snv/93NP//d7V//7g2P//5N7//eji//7t5/////////////////8AAAAAAAAAAAAAAAAAAAAAAAAAAAAAAADtrJ///dzR//7c0v/93tX//uDY//3n3v//6uT///////////8AAAAAAAAAAAAAAAAAAAAAAAAAAAAAAAAAAAAA7aqd/+2qnf/trKD/77Gj/+20pv/ut6n/7rqw//////8AAAAAAAAAAAAAAAAAAAAAAAAAAAAAAADgAQDAwAEAwMABAQDAAagQwAEmAMABEBDAAQEAwAFoBMABzhDAAQDAwAHly8ADAADABwAAwA8AAMAfAADAPwAA</Icon>
  <ProjectVersion>18.0.1.0</ProjectVersion>
</Data>
