# Supplementary material for: A generic method for PLC control system design based on Digital Twin
Source: PLoS One. 2025 Jul 3;20(7):e0327592. doi: 10.1371/journal.pone.0327592 (PMC12225803; doi:10.1371/journal.pone.0327592)
Supplement: S1 File — (ZIP) [file pone.0327592.s001.zip › Original program/elevator20231127/Logs/ConversionLog_15.1.0.0_to_18.0.1.0.xml]

<?xml version="1.0" encoding="utf-8"?>
<?xml-stylesheet type='text/xsl' href='ConversionLogFile.xsl'?>
<LogFile projectName="elevator202200912(9.11工程版)_V18" typeText="类型" messageText="消息" timeText="时间">
  <MessageCell ServiceId="80" MessageId="30" MessageClass="Information" Timestamp="2023/11/20 19:21:03">
    <Number ServiceNumber="80" MessageNumber="30" />
    <Text FeedbackText="已开始升级" />
    <Help HelpId="-1" />
  </MessageCell>
  <Details ServiceId="80" MessageId="30" Timestamp="2023/11/20 19:21:08" Debug="false">
    <Text>Reorganization succeed!</Text>
  </Details>
  <MessageCell ServiceId="80" MessageId="30" MessageClass="Information" Timestamp="2023/11/20 19:21:08">
    <Number ServiceNumber="80" MessageNumber="30" />
    <Text FeedbackText="CheckRepair lost+found objects" />
    <Help HelpId="-1" />
  </MessageCell>
  <Details ServiceId="80" MessageId="30" Timestamp="2023/11/20 19:21:12" Debug="false">
    <Text>No error is detected.</Text>
  </Details>
  <MessageCell ServiceId="80" MessageId="30" MessageClass="Information" Timestamp="2023/11/20 19:21:12">
    <Number ServiceNumber="80" MessageNumber="30" />
    <Text FeedbackText="CheckRepair missing bidirectional links" />
    <Help HelpId="-1" />
  </MessageCell>
  <Details ServiceId="80" MessageId="30" Timestamp="2023/11/20 19:21:13" Debug="false">
    <Text>No error is detected.</Text>
  </Details>
  <MessageCell ServiceId="80" MessageId="30" MessageClass="Information" Timestamp="2023/11/20 19:21:13">
    <Number ServiceNumber="80" MessageNumber="30" />
    <Text FeedbackText="CheckRepair clear segment flags" />
    <Help HelpId="-1" />
  </MessageCell>
  <Details ServiceId="80" MessageId="30" Timestamp="2023/11/20 19:21:13" Debug="false">
    <Text>No error is detected.</Text>
  </Details>
  <MessageCell ServiceId="80" MessageId="30" MessageClass="Information" Timestamp="2023/11/20 19:21:35">
    <Number ServiceNumber="80" MessageNumber="30" />
    <Text FeedbackText="C0010:1015 Repair 'Comment' for DeviceDataObject 'S71500/ET200MP station_1'. Comment object had no culture infos." />
    <Help HelpId="-1" />
  </MessageCell>
  <MessageCell ServiceId="80" MessageId="30" MessageClass="Information" Timestamp="2023/11/20 19:21:36">
    <Number ServiceNumber="80" MessageNumber="30" />
    <Text FeedbackText="用户已使用所需的工程组态权限“升级项目”登录。" />
    <Help HelpId="-1" />
  </MessageCell>
  <MessageCell ServiceId="80" MessageId="30" MessageClass="Information" Timestamp="2023/11/20 19:21:36">
    <Number ServiceNumber="80" MessageNumber="30" />
    <Text FeedbackText="Starting removal of system role assignments compatibility from system device function rights" />
    <Help HelpId="-1" />
  </MessageCell>
  <MessageCell ServiceId="80" MessageId="30" MessageClass="Information" Timestamp="2023/11/20 19:21:36">
    <Number ServiceNumber="80" MessageNumber="30" />
    <Text FeedbackText="Finished removal of system role assignments compatibility from system device function rights" />
    <Help HelpId="-1" />
  </MessageCell>
  <MessageCell ServiceId="80" MessageId="30" MessageClass="Information" Timestamp="2023/11/20 19:21:36">
    <Number ServiceNumber="80" MessageNumber="30" />
    <Text FeedbackText="正在移除旧的系统角色。" />
    <Help HelpId="-1" />
  </MessageCell>
  <MessageCell ServiceId="80" MessageId="30" MessageClass="Information" Timestamp="2023/11/20 19:21:37">
    <Number ServiceNumber="80" MessageNumber="30" />
    <Text FeedbackText="移除旧的系统角色操作已完成。" />
    <Help HelpId="-1" />
  </MessageCell>
  <MessageCell ServiceId="80" MessageId="30" MessageClass="Information" Timestamp="2023/11/20 19:21:37">
    <Number ServiceNumber="80" MessageNumber="30" />
    <Text FeedbackText="将删除不在支持的工程组态权限。" />
    <Help HelpId="-1" />
  </MessageCell>
  <MessageCell ServiceId="80" MessageId="30" MessageClass="Information" Timestamp="2023/11/20 19:21:37">
    <Number ServiceNumber="80" MessageNumber="30" />
    <Text FeedbackText="不再支持的工程组态权限已删除。" />
    <Help HelpId="-1" />
  </MessageCell>
  <MessageCell ServiceId="80" MessageId="30" MessageClass="Information" Timestamp="2023/11/20 19:21:37">
    <Number ServiceNumber="80" MessageNumber="30" />
    <Text FeedbackText="将删除系统定义的运行系统权限。" />
    <Help HelpId="-1" />
  </MessageCell>
  <MessageCell ServiceId="80" MessageId="30" MessageClass="Information" Timestamp="2023/11/20 19:21:37">
    <Number ServiceNumber="80" MessageNumber="30" />
    <Text FeedbackText="删除系统运行系统权限已完成。" />
    <Help HelpId="-1" />
  </MessageCell>
  <MessageCell ServiceId="80" MessageId="30" MessageClass="Information" Timestamp="2023/11/20 19:21:37">
    <Number ServiceNumber="80" MessageNumber="30" />
    <Text FeedbackText="Starting change link between DFR and DFRSet" />
    <Help HelpId="-1" />
  </MessageCell>
  <MessageCell ServiceId="80" MessageId="30" MessageClass="Information" Timestamp="2023/11/20 19:21:37">
    <Number ServiceNumber="80" MessageNumber="30" />
    <Text FeedbackText="Finished change link between DFR and DFRSet" />
    <Help HelpId="-1" />
  </MessageCell>
  <MessageCell ServiceId="80" MessageId="30" MessageClass="Information" Timestamp="2023/11/20 19:21:37">
    <Number ServiceNumber="80" MessageNumber="30" />
    <Text FeedbackText="Starting data conversion workflow for umac entities i.e. System Role, EFR &amp; DFR" />
    <Help HelpId="-1" />
  </MessageCell>
  <MessageCell ServiceId="80" MessageId="30" MessageClass="Information" Timestamp="2023/11/20 19:21:37">
    <Number ServiceNumber="80" MessageNumber="30" />
    <Text FeedbackText="Finished data conversion workflow for umac entities i.e. System Role, EFR &amp; DFR" />
    <Help HelpId="-1" />
  </MessageCell>
  <Details ServiceId="80" MessageId="30" Timestamp="2023/11/20 19:21:42" Debug="false">
    <Text>HmiConvert: Started conversion section.</Text>
  </Details>
  <Details ServiceId="80" MessageId="30" Timestamp="2023/11/20 19:21:42" Debug="false">
    <Text>HmiConvert: Starting conversion step &lt;Siemens.Simatic.Hmi.Device.DeviceManagers.Scan:Siemens.Simatic.Hmi.Utah.Device.Upgrade.DeviceConverter.ConvertHmiDeviceToV16&gt;.</Text>
  </Details>
  <Details ServiceId="80" MessageId="30" Timestamp="2023/11/20 19:21:42" Debug="false">
    <Text>HmiConvert: Finished conversion step &lt;Siemens.Simatic.Hmi.Device.DeviceManagers.Scan:Siemens.Simatic.Hmi.Utah.Device.Upgrade.DeviceConverter.ConvertHmiDeviceToV16&gt;.</Text>
  </Details>
  <Details ServiceId="80" MessageId="30" Timestamp="2023/11/20 19:21:42" Debug="false">
    <Text>HmiConvert: Starting conversion step &lt;Siemens.Simatic.Hmi.Globalization.Managers.Scan:Siemens.Simatic.Hmi.Utah.Globalization.HmiTextDataCategoryNameConvert.RepairTextCategoryName&gt;.</Text>
  </Details>
  <Details ServiceId="80" MessageId="30" Timestamp="2023/11/20 19:21:42" Debug="false">
    <Text>HmiConvert: Finished conversion step &lt;Siemens.Simatic.Hmi.Globalization.Managers.Scan:Siemens.Simatic.Hmi.Utah.Globalization.HmiTextDataCategoryNameConvert.RepairTextCategoryName&gt;.</Text>
  </Details>
  <Details ServiceId="80" MessageId="30" Timestamp="2023/11/20 19:21:42" Debug="false">
    <Text>HmiConvert: Starting conversion step &lt;Siemens.Simatic.Hmi.Globalization.Managers.Scan:Siemens.Simatic.Hmi.Utah.Globalization.TextCategoryConvert.CreateMissingTextCategoriesForLegacyDevices&gt;.</Text>
  </Details>
  <Details ServiceId="80" MessageId="30" Timestamp="2023/11/20 19:21:42" Debug="false">
    <Text>HmiConvert: Finished conversion step &lt;Siemens.Simatic.Hmi.Globalization.Managers.Scan:Siemens.Simatic.Hmi.Utah.Globalization.TextCategoryConvert.CreateMissingTextCategoriesForLegacyDevices&gt;.</Text>
  </Details>
  <Details ServiceId="80" MessageId="30" Timestamp="2023/11/20 19:21:42" Debug="false">
    <Text>HmiConvert: Starting conversion step &lt;Siemens.Simatic.Hmi.Alarm.Managers.Scan:Siemens.Simatic.Hmi.Utah.Alarm.MissingHmiControllerAlarmConverter.RepairHmiControllerAlarm&gt;.</Text>
  </Details>
  <Details ServiceId="80" MessageId="30" Timestamp="2023/11/20 19:21:42" Debug="false">
    <Text>HmiConvert: Finished conversion step &lt;Siemens.Simatic.Hmi.Alarm.Managers.Scan:Siemens.Simatic.Hmi.Utah.Alarm.MissingHmiControllerAlarmConverter.RepairHmiControllerAlarm&gt;.</Text>
  </Details>
  <Details ServiceId="80" MessageId="30" Timestamp="2023/11/20 19:21:42" Debug="false">
    <Text>HmiConvert: Starting conversion step &lt;Siemens.Simatic.Hmi.BL.ModernUI:Siemens.Simatic.Hmi.BL.ModernUI.Convert.ScreenItemPhaseConverter.AdaptModel&gt;.</Text>
  </Details>
  <Details ServiceId="80" MessageId="30" Timestamp="2023/11/20 19:21:43" Debug="false">
    <Text>HmiConvert: Finished conversion step &lt;Siemens.Simatic.Hmi.BL.ModernUI:Siemens.Simatic.Hmi.BL.ModernUI.Convert.ScreenItemPhaseConverter.AdaptModel&gt;.</Text>
  </Details>
  <Details ServiceId="80" MessageId="30" Timestamp="2023/11/20 19:21:43" Debug="false">
    <Text>HmiConvert: Starting conversion step &lt;Siemens.Simatic.Hmi.Styles.Managers.Scan:Siemens.Simatic.Hmi.Utah.Styles.HmiStyleConverter.ConvertHmiStyleFromV151ToV16&gt;.</Text>
  </Details>
  <Details ServiceId="80" MessageId="30" Timestamp="2023/11/20 19:21:43" Debug="false">
    <Text>HmiConvert: Finished conversion step &lt;Siemens.Simatic.Hmi.Styles.Managers.Scan:Siemens.Simatic.Hmi.Utah.Styles.HmiStyleConverter.ConvertHmiStyleFromV151ToV16&gt;.</Text>
  </Details>
  <Details ServiceId="80" MessageId="30" Timestamp="2023/11/20 19:21:43" Debug="false">
    <Text>HmiConvert: Starting conversion step &lt;Siemens.Simatic.Hmi.Communication.Managers.Scan:Siemens.Simatic.Hmi.Utah.Communication.HmiConnectionAutoRepairer.HmiConnectionAutoRepairs&gt;.</Text>
  </Details>
  <Details ServiceId="80" MessageId="30" Timestamp="2023/11/20 19:21:43" Debug="false">
    <Text>HmiConvert: Finished conversion step &lt;Siemens.Simatic.Hmi.Communication.Managers.Scan:Siemens.Simatic.Hmi.Utah.Communication.HmiConnectionAutoRepairer.HmiConnectionAutoRepairs&gt;.</Text>
  </Details>
  <Details ServiceId="80" MessageId="30" Timestamp="2023/11/20 19:21:43" Debug="false">
    <Text>HmiConvert: Starting conversion step &lt;Siemens.Simatic.Hmi.BL.Scripting.Scan:Siemens.Simatic.Hmi.BL.Scripting.Migrations.ModuleConverter.ModuleRepair&gt;.</Text>
  </Details>
  <Details ServiceId="80" MessageId="30" Timestamp="2023/11/20 19:21:43" Debug="false">
    <Text>HmiConvert: Finished conversion step &lt;Siemens.Simatic.Hmi.BL.Scripting.Scan:Siemens.Simatic.Hmi.BL.Scripting.Migrations.ModuleConverter.ModuleRepair&gt;.</Text>
  </Details>
  <Details ServiceId="80" MessageId="30" Timestamp="2023/11/20 19:21:43" Debug="false">
    <Text>HmiConvert: Starting conversion step &lt;Siemens.Simatic.Hmi.GraphX.GraphXManagers.Scan:Siemens.Simatic.Hmi.Utah.GraphX.ChainedListConverter.ConvertFixScreenChainedList&gt;.</Text>
  </Details>
  <Details ServiceId="80" MessageId="30" Timestamp="2023/11/20 19:21:43" Debug="false">
    <Text>HmiConvert: Finished conversion step &lt;Siemens.Simatic.Hmi.GraphX.GraphXManagers.Scan:Siemens.Simatic.Hmi.Utah.GraphX.ChainedListConverter.ConvertFixScreenChainedList&gt;.</Text>
  </Details>
  <Details ServiceId="80" MessageId="30" Timestamp="2023/11/20 19:21:43" Debug="false">
    <Text>HmiConvert: Starting conversion step &lt;Siemens.Simatic.Hmi.GraphX.GraphXManagers.Scan:Siemens.Simatic.Hmi.Utah.GraphX.PhaseConverter.RepairPointsCollectionOfScreenItems&gt;.</Text>
  </Details>
  <Details ServiceId="80" MessageId="30" Timestamp="2023/11/20 19:21:43" Debug="false">
    <Text>HmiConvert: Finished conversion step &lt;Siemens.Simatic.Hmi.GraphX.GraphXManagers.Scan:Siemens.Simatic.Hmi.Utah.GraphX.PhaseConverter.RepairPointsCollectionOfScreenItems&gt;.</Text>
  </Details>
  <Details ServiceId="80" MessageId="30" Timestamp="2023/11/20 19:21:43" Debug="false">
    <Text>HmiConvert: Starting conversion step &lt;Siemens.Simatic.Hmi.GraphX.GraphXManagers.Scan:Siemens.Simatic.Hmi.Utah.GraphX.OrphanedScreenUdtVersionInstance.Repair&gt;.</Text>
  </Details>
  <Details ServiceId="80" MessageId="30" Timestamp="2023/11/20 19:21:43" Debug="false">
    <Text>HmiConvert: Finished conversion step &lt;Siemens.Simatic.Hmi.GraphX.GraphXManagers.Scan:Siemens.Simatic.Hmi.Utah.GraphX.OrphanedScreenUdtVersionInstance.Repair&gt;.</Text>
  </Details>
  <Details ServiceId="80" MessageId="30" Timestamp="2023/11/20 19:21:43" Debug="false">
    <Text>HmiConvert: Starting conversion step &lt;Siemens.Simatic.Hmi.ScreenModules.Managers.Scan:Siemens.Simatic.Hmi.Utah.Modules.ScreenModules.PhaseConverter.BlockUpgradeForC0013Error&gt;.</Text>
  </Details>
  <Details ServiceId="80" MessageId="30" Timestamp="2023/11/20 19:21:43" Debug="false">
    <Text>HmiConvert: Finished conversion step &lt;Siemens.Simatic.Hmi.ScreenModules.Managers.Scan:Siemens.Simatic.Hmi.Utah.Modules.ScreenModules.PhaseConverter.BlockUpgradeForC0013Error&gt;.</Text>
  </Details>
  <Details ServiceId="80" MessageId="30" Timestamp="2023/11/20 19:21:43" Debug="false">
    <Text>HmiConvert: Starting conversion step &lt;Siemens.Simatic.Hmi.ScreenModules.Managers.Scan:Siemens.Simatic.Hmi.Utah.Modules.ScreenModules.OrphanedInterfaceConnection.Repair&gt;.</Text>
  </Details>
  <Details ServiceId="80" MessageId="30" Timestamp="2023/11/20 19:21:43" Debug="false">
    <Text>HmiConvert: Finished conversion step &lt;Siemens.Simatic.Hmi.ScreenModules.Managers.Scan:Siemens.Simatic.Hmi.Utah.Modules.ScreenModules.OrphanedInterfaceConnection.Repair&gt;.</Text>
  </Details>
  <Details ServiceId="80" MessageId="30" Timestamp="2023/11/20 19:21:43" Debug="false">
    <Text>HmiConvert: Starting conversion step &lt;Siemens.Simatic.Hmi.Tag.Managers.Scan:Siemens.Simatic.Hmi.BL.Tag.CheckRepair.Impl.CheckRepairErroneouslyCreatedSystemTagCopies.RemoveErroneouslyCreatedSystemTagCopies&gt;.</Text>
  </Details>
  <Details ServiceId="80" MessageId="30" Timestamp="2023/11/20 19:21:43" Debug="false">
    <Text>HmiConvert: Finished conversion step &lt;Siemens.Simatic.Hmi.Tag.Managers.Scan:Siemens.Simatic.Hmi.BL.Tag.CheckRepair.Impl.CheckRepairErroneouslyCreatedSystemTagCopies.RemoveErroneouslyCreatedSystemTagCopies&gt;.</Text>
  </Details>
  <Details ServiceId="80" MessageId="30" Timestamp="2023/11/20 19:21:43" Debug="false">
    <Text>HmiConvert: Starting conversion step &lt;Siemens.Simatic.Hmi.ScreenModules.Managers.Scan:Siemens.Simatic.Hmi.Utah.Modules.ScreenModules.PhaseConverter.MoveFontListsToDeviceLevel&gt;.</Text>
  </Details>
  <Details ServiceId="80" MessageId="30" Timestamp="2023/11/20 19:21:43" Debug="false">
    <Text>HmiConvert: Finished conversion step &lt;Siemens.Simatic.Hmi.ScreenModules.Managers.Scan:Siemens.Simatic.Hmi.Utah.Modules.ScreenModules.PhaseConverter.MoveFontListsToDeviceLevel&gt;.</Text>
  </Details>
  <Details ServiceId="80" MessageId="30" Timestamp="2023/11/20 19:21:43" Debug="false">
    <Text>HmiConvert: Starting conversion step &lt;Siemens.Simatic.Hmi.Alarm.Managers.Scan:Siemens.Simatic.Hmi.Utah.Alarm.OrphanedProcessValue.Repair&gt;.</Text>
  </Details>
  <Details ServiceId="80" MessageId="30" Timestamp="2023/11/20 19:21:43" Debug="false">
    <Text>HmiConvert: Finished conversion step &lt;Siemens.Simatic.Hmi.Alarm.Managers.Scan:Siemens.Simatic.Hmi.Utah.Alarm.OrphanedProcessValue.Repair&gt;.</Text>
  </Details>
  <Details ServiceId="80" MessageId="30" Timestamp="2023/11/20 19:21:43" Debug="false">
    <Text>HmiConvert: Starting conversion step &lt;Siemens.Simatic.Hmi.RuntimeIT.Managers.Scan:Siemens.Simatic.Hmi.Utah.RTSecurity.Upgrade.HmiRtSecurityRepair.RepairRtUserPasswordHash&gt;.</Text>
  </Details>
  <Details ServiceId="80" MessageId="30" Timestamp="2023/11/20 19:21:44" Debug="false">
    <Text>HmiConvert: Finished conversion step &lt;Siemens.Simatic.Hmi.RuntimeIT.Managers.Scan:Siemens.Simatic.Hmi.Utah.RTSecurity.Upgrade.HmiRtSecurityRepair.RepairRtUserPasswordHash&gt;.</Text>
  </Details>
  <Details ServiceId="80" MessageId="30" Timestamp="2023/11/20 19:21:44" Debug="false">
    <Text>HmiConvert: Starting conversion step &lt;Siemens.Simatic.Hmi.RuntimeIT.Managers.Scan:Siemens.Simatic.Hmi.Utah.RTSecurity.Upgrade.UpgradeSaltSettings.RepairSalt&gt;.</Text>
  </Details>
  <Details ServiceId="80" MessageId="30" Timestamp="2023/11/20 19:21:44" Debug="false">
    <Text>HmiConvert: Finished conversion step &lt;Siemens.Simatic.Hmi.RuntimeIT.Managers.Scan:Siemens.Simatic.Hmi.Utah.RTSecurity.Upgrade.UpgradeSaltSettings.RepairSalt&gt;.</Text>
  </Details>
  <Details ServiceId="80" MessageId="30" Timestamp="2023/11/20 19:21:44" Debug="false">
    <Text>HmiConvert: Starting conversion step &lt;Siemens.Simatic.Hmi.Globalization.Managers.Scan:Siemens.Simatic.Hmi.Utah.Globalization.TextRepairForConvert.TextsRepairInHmiBusinessLogicLevel&gt;.</Text>
  </Details>
  <Details ServiceId="80" MessageId="30" Timestamp="2023/11/20 19:21:44" Debug="false">
    <Text>HmiConvert: Finished conversion step &lt;Siemens.Simatic.Hmi.Globalization.Managers.Scan:Siemens.Simatic.Hmi.Utah.Globalization.TextRepairForConvert.TextsRepairInHmiBusinessLogicLevel&gt;.</Text>
  </Details>
  <Details ServiceId="80" MessageId="30" Timestamp="2023/11/20 19:21:44" Debug="false">
    <Text>HmiConvert: Starting conversion step &lt;Siemens.Simatic.Hmi.ScreenModules.Managers.Scan:Siemens.Simatic.Hmi.Utah.Modules.ScreenModules.PhaseConverter.RepairScreenModuleTagNames&gt;.</Text>
  </Details>
  <Details ServiceId="80" MessageId="30" Timestamp="2023/11/20 19:21:44" Debug="false">
    <Text>HmiConvert: Finished conversion step &lt;Siemens.Simatic.Hmi.ScreenModules.Managers.Scan:Siemens.Simatic.Hmi.Utah.Modules.ScreenModules.PhaseConverter.RepairScreenModuleTagNames&gt;.</Text>
  </Details>
  <Details ServiceId="80" MessageId="30" Timestamp="2023/11/20 19:21:44" Debug="false">
    <Text>HmiConvert is waiting for external dependency: Siemens.Simatic.Lang.SPLConvert</Text>
  </Details>
  <MessageCell ServiceId="80" MessageId="30" MessageClass="Warning" Timestamp="2023/11/20 19:21:54">
    <Number ServiceNumber="80" MessageNumber="30" />
    <Text FeedbackText="项目元素：“\PLC_1\ProgramBlocksFolder\Main”- “General; Event”的校验和不一致." />
    <Help HelpId="-1" />
  </MessageCell>
  <MessageCell ServiceId="80" MessageId="30" MessageClass="Warning" Timestamp="2023/11/20 19:21:54">
    <Number ServiceNumber="80" MessageNumber="30" />
    <Text FeedbackText="项目元素：“\PLC_1\ProgramBlocksFolder\0上行初始化”- “General”的校验和不一致." />
    <Help HelpId="-1" />
  </MessageCell>
  <MessageCell ServiceId="80" MessageId="30" MessageClass="Warning" Timestamp="2023/11/20 19:21:54">
    <Number ServiceNumber="80" MessageNumber="30" />
    <Text FeedbackText="项目元素：“\PLC_1\ProgramBlocksFolder\9节能”- “General”的校验和不一致." />
    <Help HelpId="-1" />
  </MessageCell>
  <MessageCell ServiceId="80" MessageId="30" MessageClass="Warning" Timestamp="2023/11/20 19:21:54">
    <Number ServiceNumber="80" MessageNumber="30" />
    <Text FeedbackText="项目元素：“\PLC_1\ProgramBlocksFolder\1楼层数记录及指示灯”- “General”的校验和不一致." />
    <Help HelpId="-1" />
  </MessageCell>
  <MessageCell ServiceId="80" MessageId="30" MessageClass="Warning" Timestamp="2023/11/20 19:21:54">
    <Number ServiceNumber="80" MessageNumber="30" />
    <Text FeedbackText="项目元素：“\PLC_1\ProgramBlocksFolder\0下行初始化”- “General”的校验和不一致." />
    <Help HelpId="-1" />
  </MessageCell>
  <MessageCell ServiceId="80" MessageId="30" MessageClass="Warning" Timestamp="2023/11/20 19:21:54">
    <Number ServiceNumber="80" MessageNumber="30" />
    <Text FeedbackText="项目元素：“\PLC_1\ProgramBlocksFolder\2外呼信号及指示灯”- “General”的校验和不一致." />
    <Help HelpId="-1" />
  </MessageCell>
  <MessageCell ServiceId="80" MessageId="30" MessageClass="Warning" Timestamp="2023/11/20 19:21:54">
    <Number ServiceNumber="80" MessageNumber="30" />
    <Text FeedbackText="项目元素：“\PLC_1\ProgramBlocksFolder\6制动停梯信号”- “General”的校验和不一致." />
    <Help HelpId="-1" />
  </MessageCell>
  <MessageCell ServiceId="80" MessageId="30" MessageClass="Warning" Timestamp="2023/11/20 19:21:54">
    <Number ServiceNumber="80" MessageNumber="30" />
    <Text FeedbackText="项目元素：“\PLC_1\ProgramBlocksFolder\7平层停梯”- “General”的校验和不一致." />
    <Help HelpId="-1" />
  </MessageCell>
  <MessageCell ServiceId="80" MessageId="30" MessageClass="Warning" Timestamp="2023/11/20 19:21:54">
    <Number ServiceNumber="80" MessageNumber="30" />
    <Text FeedbackText="项目元素：“\PLC_1\ProgramBlocksFolder\10接触器互锁”- “General”的校验和不一致." />
    <Help HelpId="-1" />
  </MessageCell>
  <MessageCell ServiceId="80" MessageId="30" MessageClass="Warning" Timestamp="2023/11/20 19:21:54">
    <Number ServiceNumber="80" MessageNumber="30" />
    <Text FeedbackText="项目元素：“\PLC_1\ProgramBlocksFolder\3呼梯登记及内呼信号与指示灯”- “General”的校验和不一致." />
    <Help HelpId="-1" />
  </MessageCell>
  <MessageCell ServiceId="80" MessageId="30" MessageClass="Warning" Timestamp="2023/11/20 19:21:54">
    <Number ServiceNumber="80" MessageNumber="30" />
    <Text FeedbackText="项目元素：“\PLC_1\ProgramBlocksFolder\5向上行驶与向下行驶”- “General”的校验和不一致." />
    <Help HelpId="-1" />
  </MessageCell>
  <MessageCell ServiceId="80" MessageId="30" MessageClass="Warning" Timestamp="2023/11/20 19:21:55">
    <Number ServiceNumber="80" MessageNumber="30" />
    <Text FeedbackText="项目元素：“\PLC_1\ProgramBlocksFolder\8电梯开关门”- “General”的校验和不一致." />
    <Help HelpId="-1" />
  </MessageCell>
  <MessageCell ServiceId="80" MessageId="30" MessageClass="Warning" Timestamp="2023/11/20 19:21:55">
    <Number ServiceNumber="80" MessageNumber="30" />
    <Text FeedbackText="项目元素：“\PLC_1\ProgramBlocksFolder\4上下行选择”- “General”的校验和不一致." />
    <Help HelpId="-1" />
  </MessageCell>
  <MessageCell ServiceId="80" MessageId="30" MessageClass="Warning" Timestamp="2023/11/20 19:21:55">
    <Number ServiceNumber="80" MessageNumber="30" />
    <Text FeedbackText="项目元素：“\PLC_1\ProgramBlocksFolder\IN”- “General”的校验和不一致." />
    <Help HelpId="-1" />
  </MessageCell>
  <MessageCell ServiceId="80" MessageId="30" MessageClass="Warning" Timestamp="2023/11/20 19:21:55">
    <Number ServiceNumber="80" MessageNumber="30" />
    <Text FeedbackText="项目元素：“\PLC_1\ProgramBlocksFolder\OUT”- “General”的校验和不一致." />
    <Help HelpId="-1" />
  </MessageCell>
  <MessageCell ServiceId="80" MessageId="30" MessageClass="Warning" Timestamp="2023/11/20 19:21:55">
    <Number ServiceNumber="80" MessageNumber="30" />
    <Text FeedbackText="项目元素：“\PLC_1\ProgramBlocksFolder\7平层停梯_DB”- “General”的校验和不一致." />
    <Help HelpId="-1" />
  </MessageCell>
  <MessageCell ServiceId="80" MessageId="30" MessageClass="Warning" Timestamp="2023/11/20 19:21:55">
    <Number ServiceNumber="80" MessageNumber="30" />
    <Text FeedbackText="项目元素：“\PLC_1\ProgramBlocksFolder\0初始化_DB”- “General”的校验和不一致." />
    <Help HelpId="-1" />
  </MessageCell>
  <MessageCell ServiceId="80" MessageId="30" MessageClass="Warning" Timestamp="2023/11/20 19:21:55">
    <Number ServiceNumber="80" MessageNumber="30" />
    <Text FeedbackText="项目元素：“\PLC_1\ProgramBlocksFolder\1楼层数记录及指示灯_DB”- “General”的校验和不一致." />
    <Help HelpId="-1" />
  </MessageCell>
  <MessageCell ServiceId="80" MessageId="30" MessageClass="Warning" Timestamp="2023/11/20 19:21:55">
    <Number ServiceNumber="80" MessageNumber="30" />
    <Text FeedbackText="项目元素：“\PLC_1\ProgramBlocksFolder\2外呼信号及指示灯_DB”- “General”的校验和不一致." />
    <Help HelpId="-1" />
  </MessageCell>
  <MessageCell ServiceId="80" MessageId="30" MessageClass="Warning" Timestamp="2023/11/20 19:21:55">
    <Number ServiceNumber="80" MessageNumber="30" />
    <Text FeedbackText="项目元素：“\PLC_1\ProgramBlocksFolder\3呼梯登记及内呼信号与指示灯_DB”- “General”的校验和不一致." />
    <Help HelpId="-1" />
  </MessageCell>
  <MessageCell ServiceId="80" MessageId="30" MessageClass="Warning" Timestamp="2023/11/20 19:21:55">
    <Number ServiceNumber="80" MessageNumber="30" />
    <Text FeedbackText="项目元素：“\PLC_1\ProgramBlocksFolder\4上下行选择_DB”- “General”的校验和不一致." />
    <Help HelpId="-1" />
  </MessageCell>
  <MessageCell ServiceId="80" MessageId="30" MessageClass="Warning" Timestamp="2023/11/20 19:21:55">
    <Number ServiceNumber="80" MessageNumber="30" />
    <Text FeedbackText="项目元素：“\PLC_1\ProgramBlocksFolder\5向上行驶与向下行驶_DB”- “General”的校验和不一致." />
    <Help HelpId="-1" />
  </MessageCell>
  <MessageCell ServiceId="80" MessageId="30" MessageClass="Warning" Timestamp="2023/11/20 19:21:55">
    <Number ServiceNumber="80" MessageNumber="30" />
    <Text FeedbackText="项目元素：“\PLC_1\ProgramBlocksFolder\6制动停梯信号_DB”- “General”的校验和不一致." />
    <Help HelpId="-1" />
  </MessageCell>
  <MessageCell ServiceId="80" MessageId="30" MessageClass="Warning" Timestamp="2023/11/20 19:21:55">
    <Number ServiceNumber="80" MessageNumber="30" />
    <Text FeedbackText="项目元素：“\PLC_1\ProgramBlocksFolder\7平层停梯_DB_1”- “General”的校验和不一致." />
    <Help HelpId="-1" />
  </MessageCell>
  <MessageCell ServiceId="80" MessageId="30" MessageClass="Warning" Timestamp="2023/11/20 19:21:55">
    <Number ServiceNumber="80" MessageNumber="30" />
    <Text FeedbackText="项目元素：“\PLC_1\ProgramBlocksFolder\8电梯开关门_DB”- “General”的校验和不一致." />
    <Help HelpId="-1" />
  </MessageCell>
  <MessageCell ServiceId="80" MessageId="30" MessageClass="Warning" Timestamp="2023/11/20 19:21:55">
    <Number ServiceNumber="80" MessageNumber="30" />
    <Text FeedbackText="项目元素：“\PLC_1\ProgramBlocksFolder\0上行初始化_DB”- “General”的校验和不一致." />
    <Help HelpId="-1" />
  </MessageCell>
  <MessageCell ServiceId="80" MessageId="30" MessageClass="Warning" Timestamp="2023/11/20 19:21:55">
    <Number ServiceNumber="80" MessageNumber="30" />
    <Text FeedbackText="项目元素：“\PLC_1\ProgramBlocksFolder\节能_DB”- “General”的校验和不一致." />
    <Help HelpId="-1" />
  </MessageCell>
  <MessageCell ServiceId="80" MessageId="30" MessageClass="Warning" Timestamp="2023/11/20 19:21:55">
    <Number ServiceNumber="80" MessageNumber="30" />
    <Text FeedbackText="项目元素：“\PLC_1\ProgramBlocksFolder\10接触器互锁_DB”- “General”的校验和不一致." />
    <Help HelpId="-1" />
  </MessageCell>
  <MessageCell ServiceId="80" MessageId="30" MessageClass="Warning" Timestamp="2023/11/20 19:21:55">
    <Number ServiceNumber="80" MessageNumber="30" />
    <Text FeedbackText="项目元素：“\PLC_1\ProgramBlocksFolder\SystemBlocksFolder\ProgramResourcesFolder\低速切换高速延时”- “General”的校验和不一致." />
    <Help HelpId="-1" />
  </MessageCell>
  <MessageCell ServiceId="80" MessageId="30" MessageClass="Warning" Timestamp="2023/11/20 19:21:55">
    <Number ServiceNumber="80" MessageNumber="30" />
    <Text FeedbackText="项目元素：“\PLC_1\ProgramBlocksFolder\SystemBlocksFolder\ProgramResourcesFolder\上行启动缓冲”- “General”的校验和不一致." />
    <Help HelpId="-1" />
  </MessageCell>
  <MessageCell ServiceId="80" MessageId="30" MessageClass="Warning" Timestamp="2023/11/20 19:21:55">
    <Number ServiceNumber="80" MessageNumber="30" />
    <Text FeedbackText="项目元素：“\PLC_1\ProgramBlocksFolder\SystemBlocksFolder\ProgramResourcesFolder\下行启动缓冲”- “General”的校验和不一致." />
    <Help HelpId="-1" />
  </MessageCell>
  <MessageCell ServiceId="80" MessageId="30" MessageClass="Warning" Timestamp="2023/11/20 19:21:55">
    <Number ServiceNumber="80" MessageNumber="30" />
    <Text FeedbackText="项目元素：“\PLC_1\ProgramBlocksFolder\SystemBlocksFolder\ProgramResourcesFolder\三级制动总定时”- “General”的校验和不一致." />
    <Help HelpId="-1" />
  </MessageCell>
  <MessageCell ServiceId="80" MessageId="30" MessageClass="Warning" Timestamp="2023/11/20 19:21:55">
    <Number ServiceNumber="80" MessageNumber="30" />
    <Text FeedbackText="项目元素：“\PLC_1\ProgramBlocksFolder\SystemBlocksFolder\ProgramResourcesFolder\停稳延时关门”- “General”的校验和不一致." />
    <Help HelpId="-1" />
  </MessageCell>
  <MessageCell ServiceId="80" MessageId="30" MessageClass="Warning" Timestamp="2023/11/20 19:21:55">
    <Number ServiceNumber="80" MessageNumber="30" />
    <Text FeedbackText="项目元素：“\PLC_1\ProgramBlocksFolder\SystemBlocksFolder\ProgramResourcesFolder\关门倒计时”- “General”的校验和不一致." />
    <Help HelpId="-1" />
  </MessageCell>
  <MessageCell ServiceId="80" MessageId="30" MessageClass="Warning" Timestamp="2023/11/20 19:21:55">
    <Number ServiceNumber="80" MessageNumber="30" />
    <Text FeedbackText="项目元素：“\PLC_1\ProgramBlocksFolder\SystemBlocksFolder\ProgramResourcesFolder\延时节能”- “General”的校验和不一致." />
    <Help HelpId="-1" />
  </MessageCell>
  <MessageCell ServiceId="80" MessageId="30" MessageClass="Warning" Timestamp="2023/11/20 19:21:55">
    <Number ServiceNumber="80" MessageNumber="30" />
    <Text FeedbackText="项目元素：“\PLC_1\ProgramBlocksFolder\SystemBlocksFolder\ProgramResourcesFolder\延时准备就绪”- “General”的校验和不一致." />
    <Help HelpId="-1" />
  </MessageCell>
  <MessageCell ServiceId="80" MessageId="30" MessageClass="Warning" Timestamp="2023/11/20 19:21:55">
    <Number ServiceNumber="80" MessageNumber="30" />
    <Text FeedbackText="项目元素：“\PLC_1\ProgramBlocksFolder\SystemBlocksFolder\ProgramResourcesFolder\连按选层取消1”- “General”的校验和不一致." />
    <Help HelpId="-1" />
  </MessageCell>
  <MessageCell ServiceId="80" MessageId="30" MessageClass="Warning" Timestamp="2023/11/20 19:21:55">
    <Number ServiceNumber="80" MessageNumber="30" />
    <Text FeedbackText="项目元素：“\PLC_1\ProgramBlocksFolder\SystemBlocksFolder\ProgramResourcesFolder\连按选层取消延时1”- “General”的校验和不一致." />
    <Help HelpId="-1" />
  </MessageCell>
  <MessageCell ServiceId="80" MessageId="30" MessageClass="Warning" Timestamp="2023/11/20 19:21:55">
    <Number ServiceNumber="80" MessageNumber="30" />
    <Text FeedbackText="项目元素：“\PLC_1\ProgramBlocksFolder\SystemBlocksFolder\ProgramResourcesFolder\连按选层取消2”- “General”的校验和不一致." />
    <Help HelpId="-1" />
  </MessageCell>
  <MessageCell ServiceId="80" MessageId="30" MessageClass="Warning" Timestamp="2023/11/20 19:21:55">
    <Number ServiceNumber="80" MessageNumber="30" />
    <Text FeedbackText="项目元素：“\PLC_1\ProgramBlocksFolder\SystemBlocksFolder\ProgramResourcesFolder\连按选层取消延时2”- “General”的校验和不一致." />
    <Help HelpId="-1" />
  </MessageCell>
  <MessageCell ServiceId="80" MessageId="30" MessageClass="Warning" Timestamp="2023/11/20 19:21:55">
    <Number ServiceNumber="80" MessageNumber="30" />
    <Text FeedbackText="项目元素：“\PLC_1\ProgramBlocksFolder\SystemBlocksFolder\ProgramResourcesFolder\连按选层取消3”- “General”的校验和不一致." />
    <Help HelpId="-1" />
  </MessageCell>
  <MessageCell ServiceId="80" MessageId="30" MessageClass="Warning" Timestamp="2023/11/20 19:21:55">
    <Number ServiceNumber="80" MessageNumber="30" />
    <Text FeedbackText="项目元素：“\PLC_1\ProgramBlocksFolder\SystemBlocksFolder\ProgramResourcesFolder\连按选层取消延时3”- “General”的校验和不一致." />
    <Help HelpId="-1" />
  </MessageCell>
  <MessageCell ServiceId="80" MessageId="30" MessageClass="Warning" Timestamp="2023/11/20 19:21:55">
    <Number ServiceNumber="80" MessageNumber="30" />
    <Text FeedbackText="项目元素：“\PLC_1\ProgramBlocksFolder\SystemBlocksFolder\ProgramResourcesFolder\连按选层取消4”- “General”的校验和不一致." />
    <Help HelpId="-1" />
  </MessageCell>
  <MessageCell ServiceId="80" MessageId="30" MessageClass="Warning" Timestamp="2023/11/20 19:21:55">
    <Number ServiceNumber="80" MessageNumber="30" />
    <Text FeedbackText="项目元素：“\PLC_1\ProgramBlocksFolder\SystemBlocksFolder\ProgramResourcesFolder\连按选层取消延时4”- “General”的校验和不一致." />
    <Help HelpId="-1" />
  </MessageCell>
  <MessageCell ServiceId="80" MessageId="30" MessageClass="Warning" Timestamp="2023/11/20 19:21:55">
    <Number ServiceNumber="80" MessageNumber="30" />
    <Text FeedbackText="项目元素：“\PLC_1\ProgramBlocksFolder\SystemBlocksFolder\ProgramResourcesFolder\连按选层取消5”- “General”的校验和不一致." />
    <Help HelpId="-1" />
  </MessageCell>
  <MessageCell ServiceId="80" MessageId="30" MessageClass="Warning" Timestamp="2023/11/20 19:21:55">
    <Number ServiceNumber="80" MessageNumber="30" />
    <Text FeedbackText="项目元素：“\PLC_1\ProgramBlocksFolder\SystemBlocksFolder\ProgramResourcesFolder\连按选层取消延时5”- “General”的校验和不一致." />
    <Help HelpId="-1" />
  </MessageCell>
  <MessageCell ServiceId="80" MessageId="30" MessageClass="Warning" Timestamp="2023/11/20 19:21:55">
    <Number ServiceNumber="80" MessageNumber="30" />
    <Text FeedbackText="项目元素：“\PLC_1\ProgramBlocksFolder\SystemBlocksFolder\ProgramResourcesFolder\连按选层取消6”- “General”的校验和不一致." />
    <Help HelpId="-1" />
  </MessageCell>
  <MessageCell ServiceId="80" MessageId="30" MessageClass="Warning" Timestamp="2023/11/20 19:21:55">
    <Number ServiceNumber="80" MessageNumber="30" />
    <Text FeedbackText="项目元素：“\PLC_1\ProgramBlocksFolder\SystemBlocksFolder\ProgramResourcesFolder\连按选层取消延时6”- “General”的校验和不一致." />
    <Help HelpId="-1" />
  </MessageCell>
  <MessageCell ServiceId="80" MessageId="30" MessageClass="Warning" Timestamp="2023/11/20 19:21:55">
    <Number ServiceNumber="80" MessageNumber="30" />
    <Text FeedbackText="项目元素：“\PLC_1\ProgramBlocksFolder\SystemBlocksFolder\ProgramResourcesFolder\开门倒计时”- “General”的校验和不一致." />
    <Help HelpId="-1" />
  </MessageCell>
  <MessageCell ServiceId="80" MessageId="30" MessageClass="Warning" Timestamp="2023/11/20 19:21:55">
    <Number ServiceNumber="80" MessageNumber="30" />
    <Text FeedbackText="项目元素：“\PLC_1\ProgramBlocksFolder\SystemBlocksFolder\ProgramResourcesFolder\关门故障倒计时”- “General”的校验和不一致." />
    <Help HelpId="-1" />
  </MessageCell>
  <MessageCell ServiceId="80" MessageId="30" MessageClass="Warning" Timestamp="2023/11/20 19:21:55">
    <Number ServiceNumber="80" MessageNumber="30" />
    <Text FeedbackText="项目元素：“\PLC_1\ProgramBlocksFolder\SystemBlocksFolder\ProgramResourcesFolder\预准备延时”- “General”的校验和不一致." />
    <Help HelpId="-1" />
  </MessageCell>
  <MessageCell ServiceId="80" MessageId="30" MessageClass="Information" Timestamp="2023/11/20 19:21:56">
    <Number ServiceNumber="80" MessageNumber="30" />
    <Text FeedbackText="Check/Adapt for invalid idents in 监控表_1:&#xD;&#xA;Ident was checked and adapted:  IdentType:SimpleAccess Ident RefId:&#xD;&#xA;8" />
    <Help HelpId="-1" />
  </MessageCell>
  <Details ServiceId="80" MessageId="30" Timestamp="2023/11/20 19:21:56" Debug="false">
    <Text>HmiConvert: Started conversion section.</Text>
  </Details>
  <Details ServiceId="80" MessageId="30" Timestamp="2023/11/20 19:21:56" Debug="false">
    <Text>HmiConvert: Starting conversion step &lt;Siemens.Simatic.Hmi.Tag.Managers.Scan:Siemens.Simatic.Hmi.Utah.Tag.RootTagConvertSynchronization.ResynchronizeRootTag&gt;.</Text>
  </Details>
  <Details ServiceId="80" MessageId="30" Timestamp="2023/11/20 19:21:56" Debug="false">
    <Text>HmiConvert: Finished conversion step &lt;Siemens.Simatic.Hmi.Tag.Managers.Scan:Siemens.Simatic.Hmi.Utah.Tag.RootTagConvertSynchronization.ResynchronizeRootTag&gt;.</Text>
  </Details>
  <Details ServiceId="80" MessageId="30" Timestamp="2023/11/20 19:21:56" Debug="false">
    <Text>HmiConvert: Starting conversion step &lt;Siemens.Simatic.Hmi.Alarm.Managers.Scan:Siemens.Simatic.Hmi.Utah.Alarm.AlarmDataConverterWithHmiBl.ConvertExistingUserDefinedCommonAndSystemAlarmClasses&gt;.</Text>
  </Details>
  <Details ServiceId="80" MessageId="30" Timestamp="2023/11/20 19:21:57" Debug="false">
    <Text>HmiConvert: Finished conversion step &lt;Siemens.Simatic.Hmi.Alarm.Managers.Scan:Siemens.Simatic.Hmi.Utah.Alarm.AlarmDataConverterWithHmiBl.ConvertExistingUserDefinedCommonAndSystemAlarmClasses&gt;.</Text>
  </Details>
  <Details ServiceId="80" MessageId="30" Timestamp="2023/11/20 19:21:57" Debug="false">
    <Text>HmiConvert: Starting conversion step &lt;Siemens.Simatic.Hmi.Alarm.Managers.Scan:Siemens.Simatic.Hmi.Utah.Alarm.AlarmDataConverterWithHmiBl.ConvertTagBitCombinationForILDevices&gt;.</Text>
  </Details>
  <Details ServiceId="80" MessageId="30" Timestamp="2023/11/20 19:21:57" Debug="false">
    <Text>HmiConvert: Finished conversion step &lt;Siemens.Simatic.Hmi.Alarm.Managers.Scan:Siemens.Simatic.Hmi.Utah.Alarm.AlarmDataConverterWithHmiBl.ConvertTagBitCombinationForILDevices&gt;.</Text>
  </Details>
  <Details ServiceId="80" MessageId="30" Timestamp="2023/11/20 19:21:57" Debug="false">
    <Text>HmiConvert: Starting conversion step &lt;Siemens.Simatic.Hmi.Alarm.Managers.Scan:Siemens.Simatic.Hmi.Utah.Alarm.AlarmPartnerIdConverter.RepairPartnerId&gt;.</Text>
  </Details>
  <Details ServiceId="80" MessageId="30" Timestamp="2023/11/20 19:21:57" Debug="false">
    <Text>HmiConvert: Finished conversion step &lt;Siemens.Simatic.Hmi.Alarm.Managers.Scan:Siemens.Simatic.Hmi.Utah.Alarm.AlarmPartnerIdConverter.RepairPartnerId&gt;.</Text>
  </Details>
  <Details ServiceId="80" MessageId="30" Timestamp="2023/11/20 19:21:57" Debug="false">
    <Text>HmiConvert: Starting conversion step &lt;Siemens.Simatic.Hmi.BL.Logging.Scan:Siemens.Simatic.Hmi.BL.Logging.Convert.LogConverter.Convert&gt;.</Text>
  </Details>
  <Details ServiceId="80" MessageId="30" Timestamp="2023/11/20 19:21:57" Debug="false">
    <Text>HmiConvert: Finished conversion step &lt;Siemens.Simatic.Hmi.BL.Logging.Scan:Siemens.Simatic.Hmi.BL.Logging.Convert.LogConverter.Convert&gt;.</Text>
  </Details>
  <Details ServiceId="80" MessageId="30" Timestamp="2023/11/20 19:21:57" Debug="false">
    <Text>HmiConvert: Starting conversion step &lt;Siemens.Simatic.Hmi.BL.Scripting.Scan:Siemens.Simatic.Hmi.BL.Scripting.Migrations.ScriptReferenceBLConverter.ResolveScriptReferencesDuringConvert&gt;.</Text>
  </Details>
  <Details ServiceId="80" MessageId="30" Timestamp="2023/11/20 19:21:57" Debug="false">
    <Text>HmiConvert: Finished conversion step &lt;Siemens.Simatic.Hmi.BL.Scripting.Scan:Siemens.Simatic.Hmi.BL.Scripting.Migrations.ScriptReferenceBLConverter.ResolveScriptReferencesDuringConvert&gt;.</Text>
  </Details>
  <Details ServiceId="80" MessageId="30" Timestamp="2023/11/20 19:21:57" Debug="false">
    <Text>HmiConvert: Starting conversion step &lt;Siemens.Simatic.Hmi.Communication.Managers.Scan:Siemens.Simatic.Hmi.Utah.Communication.ConnectionPropertiesRelatedToAlarmConverter.ConvertAlarmPropertiesForConnectionInUpgrade&gt;.</Text>
  </Details>
  <Details ServiceId="80" MessageId="30" Timestamp="2023/11/20 19:21:57" Debug="false">
    <Text>HmiConvert: Finished conversion step &lt;Siemens.Simatic.Hmi.Communication.Managers.Scan:Siemens.Simatic.Hmi.Utah.Communication.ConnectionPropertiesRelatedToAlarmConverter.ConvertAlarmPropertiesForConnectionInUpgrade&gt;.</Text>
  </Details>
  <Details ServiceId="80" MessageId="30" Timestamp="2023/11/20 19:21:57" Debug="false">
    <Text>HmiConvert: Starting conversion step &lt;Siemens.Simatic.Hmi.Communication.Managers.Scan:Siemens.Simatic.Hmi.Utah.Communication.ConvertV16.ConnectionPasswordConverter.AddPasswordToProtocolValues&gt;.</Text>
  </Details>
  <Details ServiceId="80" MessageId="30" Timestamp="2023/11/20 19:21:57" Debug="false">
    <Text>HmiConvert: Finished conversion step &lt;Siemens.Simatic.Hmi.Communication.Managers.Scan:Siemens.Simatic.Hmi.Utah.Communication.ConvertV16.ConnectionPasswordConverter.AddPasswordToProtocolValues&gt;.</Text>
  </Details>
  <Details ServiceId="80" MessageId="30" Timestamp="2023/11/20 19:21:57" Debug="false">
    <Text>HmiConvert: Starting conversion step &lt;Siemens.Simatic.Hmi.GraphX.GraphXManagers.Scan:Siemens.Simatic.Hmi.Utah.GraphX.PhaseConverter.RepairFontOfGroups&gt;.</Text>
  </Details>
  <Details ServiceId="80" MessageId="30" Timestamp="2023/11/20 19:21:57" Debug="false">
    <Text>HmiConvert: Finished conversion step &lt;Siemens.Simatic.Hmi.GraphX.GraphXManagers.Scan:Siemens.Simatic.Hmi.Utah.GraphX.PhaseConverter.RepairFontOfGroups&gt;.</Text>
  </Details>
  <Details ServiceId="80" MessageId="30" Timestamp="2023/11/20 19:21:57" Debug="false">
    <Text>HmiConvert: Starting conversion step &lt;Siemens.Simatic.Hmi.Globalization.Managers.Scan:Siemens.Simatic.Hmi.Utah.Globalization.FontConvert.RepairScreenItemReferencesOnGlobalFontList&gt;.</Text>
  </Details>
  <Details ServiceId="80" MessageId="30" Timestamp="2023/11/20 19:21:57" Debug="false">
    <Text>HmiConvert: Finished conversion step &lt;Siemens.Simatic.Hmi.Globalization.Managers.Scan:Siemens.Simatic.Hmi.Utah.Globalization.FontConvert.RepairScreenItemReferencesOnGlobalFontList&gt;.</Text>
  </Details>
  <Details ServiceId="80" MessageId="30" Timestamp="2023/11/20 19:21:57" Debug="false">
    <Text>HmiConvert: Starting conversion step &lt;Siemens.Simatic.Hmi.Styles.Managers.Scan:Siemens.Simatic.Hmi.Utah.Styles.HmiStyleConverter.RepairStylesAfterConvert&gt;.</Text>
  </Details>
  <Details ServiceId="80" MessageId="30" Timestamp="2023/11/20 19:21:57" Debug="false">
    <Text>HmiConvert: Finished conversion step &lt;Siemens.Simatic.Hmi.Styles.Managers.Scan:Siemens.Simatic.Hmi.Utah.Styles.HmiStyleConverter.RepairStylesAfterConvert&gt;.</Text>
  </Details>
  <Details ServiceId="80" MessageId="30" Timestamp="2023/11/20 19:21:57" Debug="false">
    <Text>HmiConvert: Finished conversion section.</Text>
  </Details>
  <MessageCell ServiceId="80" MessageId="30" MessageClass="Information" Timestamp="2023/11/20 19:21:59">
    <Number ServiceNumber="80" MessageNumber="30" />
    <Text FeedbackText="正在转换交叉引用信息。" />
    <Help HelpId="-1" />
  </MessageCell>
  <MessageCell ServiceId="80" MessageId="30" MessageClass="Information" Timestamp="2023/11/20 19:22:00">
    <Number ServiceNumber="80" MessageNumber="30" />
    <Text FeedbackText="交叉引用信息已成功创建." />
    <Help HelpId="-1" />
  </MessageCell>
  <MessageCell ServiceId="80" MessageId="30" MessageClass="Information" Timestamp="2023/11/20 19:22:00">
    <Number ServiceNumber="80" MessageNumber="30" />
    <Text FeedbackText="交叉引用信息转换完成。" />
    <Help HelpId="-1" />
  </MessageCell>
  <Details ServiceId="80" MessageId="30" Timestamp="2023/11/20 19:22:00" Debug="false">
    <Text>Package container 'HW.HMI.Device.BasicPanels.KTP700BasicPlusPN_15.0.10-HmiOnly' was deleted</Text>
  </Details>
  <Details ServiceId="80" MessageId="30" Timestamp="2023/11/20 19:22:00" Debug="false">
    <Text>Package container 'HW.HMI.Device.BasicPanels.KTP700BasicPlusPN_15.0.10' was deleted</Text>
  </Details>
  <Details ServiceId="80" MessageId="30" Timestamp="2023/11/20 19:22:00" Debug="false">
    <Text>Package container 'Siemens.Simatic.Lang.S7PSW.V15.1.0.0.NonMandatory' was deleted</Text>
  </Details>
  <Details ServiceId="80" MessageId="30" Timestamp="2023/11/20 19:22:00" Debug="false">
    <Text>Package container 'HW.S71500.CPU.CPU_1511_1_PN.MDD_6ES7511-1AK02-0AB0_2.6_15.0.10' was deleted</Text>
  </Details>
  <MessageCell ServiceId="Automation-ObjectFrame-Feedbacks" MessageId="ConversionInfoTabProjectSucceeded" MessageClass="Success" Timestamp="2023/11/20 19:22:01">
    <Number ServiceNumber="80" MessageNumber="34" />
    <Text FeedbackText="项目“C:\Users\sh\Downloads\elevator202200912(9.11工程版)\elevator202200912(9.11工程版)\System\PEData.plf”已成功升级并另存为项目“C:\Users\sh\Downloads\elevator202200912(9.11工程版)\elevator202200912(9.11工程版)_V18\System\PEData.plf”。" />
    <Help HelpId="-1" HelpFile="" />
  </MessageCell>
  <MessageCell ServiceId="80" MessageId="30" MessageClass="Information" Timestamp="2023/11/20 19:22:01">
    <Number ServiceNumber="80" MessageNumber="30" />
    <Text FeedbackText="FinalCheckRemainingErrors" />
    <Help HelpId="-1" />
  </MessageCell>
  <Details ServiceId="80" MessageId="30" Timestamp="2023/11/20 19:22:01" Debug="false">
    <Text>No error is detected.</Text>
  </Details>
</LogFile>
