# Supplementary material for: A generic method for PLC control system design based on Digital Twin
Source: PLoS One. 2025 Jul 3;20(7):e0327592. doi: 10.1371/journal.pone.0327592 (PMC12225803; doi:10.1371/journal.pone.0327592)
Supplement: S1 File — (ZIP) [file pone.0327592.s001.zip › Dataset/Fourth.xls]

## Sheet: 勤以补拙
Initialization	Basic Function Logic
	Operation	Sequence Requirement	Process Condition	Operation Action	Operation Requirement	Score
	1	Met	Met	Completed	Met	2
	2	Met	Met	Completed	Met	2
	3	Met	Met	Completed	Met	2
	Stability & Safety Requirements
	Variable	Exceedance Status				Score
	Elevator 1 High-speed Contactor	No				0
	Elevator 1 Up Contactor	No				0
	Elevator 1 High-speed Contactor	No				0
	Elevator 1 Down Contactor	No				0
Morning Peak Hours	Accumulated Metrics
	Variable	Accumulated Value				Score
	Passenger Count	58				11.6
Morning Off-Peak Hours	Accumulated Metrics
	Variable	Accumulated Value				Score
	Passenger Count	19				2.85
Midday Peak Hours	Basic Function Logic
	Operation	Sequence Requirement	Process Condition	Operation Action	Operation Requirement	Score
	1	Met	Met	Completed	Met	4
	Accumulated Metrics
	Variable	Accumulated Value				Score
	Passenger Count	136				32.64
	Stability & Safety Requirements
	Variable	Status				Score
	Elevator 1 Direction Verification	Yes				3
	Elevator 1 LED Status Check	Yes				3
	Elevator 1 Up/Down Interlock	Yes				3
	Elevator 1 Fast/Slow Interlock	Yes				3
	Elevator Door Operation Interlock	Yes				3
Evening Peak Hours	Accumulated Metrics
	Variable	Accumulated Value				Score
	Passenger Count	48				7.2
Evening Off-Peak Hours	Accumulated Metrics
	Variable	Accumulated Value				Score
	Passenger Count	39				3.9
System Performance Evaluation	Average Passenger Waiting Time	116				9.4
	Average Passenger Riding Time	40.71
	Total Operational Distance	782.66
	Start/Stop Times	356
	Prolonged Wait Probability	0.6
	Energy Consumption Index	920.87
Experiment ID	Diligence redeems stupidity				Final Score	92.59
Course Info	Single Elevator Training System			Experiment Task	20220910 Practice Project	20220910 Practice Project
